# Supplementary material for: Early-life homeostatic differentiation of thymus-resident B cells into memory B cells
Source: Front Immunol. 2025 Mar 28;16:1567788. doi: 10.3389/fimmu.2025.1567788 (PMC11985456; doi:10.3389/fimmu.2025.1567788)
Supplement: Supplementary file 8 [file Table1.xlsx]

## Sheet: Hoja1
Supplementary Table 1. Average Mean Fluorescence Intensity (MFI)
		Spl naive B cell	Thy naive B cell	Spl swIg B cell	Thy swIg B cell
MHCII	Raw data	7391 ± 426.4	17039 ± 5896	2882 ± 579.4	13316 ± 1863
	Log2	12.85 ± 0.083	13.99 ± 0.5	11.47 ± 0.32	13.69 ± 0.21
FAS	Raw data	1274 ± 47.51	2410 ± 85.9	2988 ± 276.3	6299 ± 183
	Log2	10.31 ± 0.054	11.23 ± 0.051	11.54 ± 0.13	12.62 ± 0.041
CD5	Raw data	139.5 ± 37.3	394.3 ± 96.6	255 ± 50.5	974.3 ± 39.9
	Log2	7.09 ± 0.43	8.6 ± 0.34	7.98 ± 0.3	9.93 ± 0.06
CD39	Raw data	1947 ± 77.3	6322 ± 1154	1842 ± 588.8	11893 ± 3123
	Log2	10.93 ± 0.06	12.61 ± 0.25	10.79 ± 0.45	13.49 ± 0.45
CD80	Raw data	325 ± 12.94	576.3 ± 111.6	605.3 ± 39.2	1236 ± 164.2
	Log2	8.34 ± 0.06	9.15 ± 0.26	9.24 ± 0.09	10.26 ± 0.2
CD86	Raw data	503.3 ± 40.1	676.7 ± 53.7	729.3 ± 35.6	1494 ± 100.1
	Log2	8.97 ± 0.11	9.4 ± 0.12	9.51 ± 0.07	10.54 ± 0.09
CD62L	Raw data	4080 ± 1170	2444 ± 448.1	1068 ± 247	1962 ± 279.5
	Log2	11.95 ± 0.45	11.24 ± 0.26	10.03 ± 0.36	10.93 ± 0.2
CD11b	Raw data	312.3 ± 16.3	445 ± 25.2	268 ± 13.1	516 ± 36.5
	Log2	8.29 ± 0.08	8.8 ± 0.08	8.07 ± 0.07	9.01 ± 0.1
CD24	Raw data	424.3 ± 15.4	340 ± 80.1	609.5 ± 66.9	354.5 ± 66.8
	Log2	8.73 ± 0.05	8.38 ± 0.34	9.25 ± 0.16	8.45 ± 0.28
CD43	Raw data	2843 ± 522.9	1975 ± 811.4	5347 ± 2286	11658 ± 1015
	Log2	11.45 ± 0.28	10.83 ± 0.69	12.23 ± 0.86	13.5 ± 0.12
CD23	Raw data	9589 ± 2309	5340 ± 451.1	2244 ± 857.1	929.8 ± 198.2
	Log2	13.19 ± 0.38	12.38 ± 0.12	11.07 ± 0.48	9.84 ± 0.29
CD21/35	Raw data	1704 ± 106.3	1758 ± 199.5	558 ± 124.4	488.7 ± 78.4
	Log2	10.73 ± 0.09	10.77 ± 0.17	9.09 ± 0.34	8.92 ± 0.22
CD73	Raw data	199.9 ± 85.3	266.5 ± 29.1	1789 ± 423.6	2244 ± 360.1
	Log2	7.52 ± 0.73	8.05 ± 0.16	10.77 ± 0.35	11.12 ± 0.24
CD69	Raw data	65.43 ± 6.4	1170 ± 323.2	67.75 ± 13.8	3438 ± 575
	Log2	6.03 ± 0.14	10.14 ± 0.47	6.06 ± 0.32	11.73 ± 0.26
IgD	Raw data	10880 ± 489.8	14196 ± 1393	672.5 ± 60.91	550 ± 8.72
	Log2	13.41 ± 0.06	13.79 ± 0.14	9.39 ± 0.13	9.1 ± 0.02
IgM	Raw data	4907 ± 480.1	7431 ± 396.8	841 ± 98	452.8 ± 65.7
	Log2	12.26 ± 0.14	12.86 ± 0.08	9.71 ± 0.17	8.81 ± 0.22
CCR6	Raw data	2979 ± 280.1	9118 ± 825.3	1332 ± 151.7	8521 ± 2612
	Log2	11.54 ± 0.14	13.15 ± 0.13	10.37 ± 0.16	13 ± 0.46
CXCR3	Raw data	337.7 ± 65.9	561.7 ± 30.9	1004 ± 219	1414 ± 192.3
	Log2	8.38 ± 0.3	9.13 ± 0.08	9.95 ± 0.31	10.46 ± 0.19
CXCR5	Raw data	1035 ± 33.05	1141 ± 102.2	928.3 ± 82.6	1143 ± 121.1
	Log2	10.01 ± 0.046	10.15 ± 0.13	9.86 ± 0.13	10.15 ± 0.15
CCR9	Raw data	337 ± 32.2	651.7 ± 83.34	287 ± 3.6	1173 ± 164.6
	Log2	8.39 ± 0.14	9.34 ± 0.18	8.17 ± 0.02	10.19 ± 0.19
